# Supplementary material for: The Effect of Core Stabilization Training on Improving Gait and Self-Perceived Function in Patients with Knee Osteoarthritis: A Single-Arm Clinical Trial
Source: Pathophysiology. 2022 Sep 1;29(3):495–506. doi: 10.3390/pathophysiology29030040 (PMC9505132; doi:10.3390/pathophysiology29030040)
Supplement: Supplementary file 1 [file pathophysiology-29-00040-s001.zip]

Archive with 2 entries (2 files):
- Supplementary Table S1_Intervention Program.pdf
- Supplementary Table S2_HomeExerciseProgram.pdf
